# Supplementary material for: Uterine Cavity Lavage Mutation Analysis in Lithuanian Ovarian Cancer Patients
Source: Cancers (Basel). 2023 Jan 30;15(3):868. doi: 10.3390/cancers15030868 (PMC9913062; doi:10.3390/cancers15030868)
Supplement: Supplementary file 1 [file cancers-15-00868-s001.zip]

Archive with 1 entries (1 files):
- cancers-2125909-supplementary.pdf
